# Supplementary material for: Using machine learning to predict the rupture risk of multiple intracranial aneurysms
Source: Front Neurol. 2025 Aug 4;16:1539341. doi: 10.3389/fneur.2025.1539341 (PMC12358955; doi:10.3389/fneur.2025.1539341)
Supplement: Supplementary file 1 [file Table_1.XLSX]

## Sheet: MIA
预测模型	ELAPSS	PHASES	specific prediction score	患者编号	姓名	Sex	Age	高血压	总动脉瘤编号	动脉瘤个数	个体动脉瘤编号	Location（具体到血管分段，如右侧M2）	CA分段	是否为破裂动脉瘤	SAH	Morphology（子瘤，分叶，其他不规则形状）	侧壁还是分叉血管部位	Mirror intracranial aneurysm	Tandem aneurysms	串联病变顺序(由近端至远端排序)	治疗方式	Size	Height	Neck width	AR	NPR	SR	Parent artery diameter
	15	6	0.6118	1	李贞子	1	60	0	1	2	1	BA		1	1	1	1	0	0		支架辅助栓塞	6	8	7	1.14286	2.42215	2.76817	2.89
0.4191	13	5	0.2403			1	60	0	2		2	LCA	3	0	1	1	0	0	0		弹簧圈	7	5	2.5	2	0.694444	1.38889	3.6
	2	3	0.04815	2	周桂荣	1	66	1	3	3	1	RCA	4	1	1	1	0	1	1	2	支架辅助栓塞	2.5	4.1	2.5	1.64	0.520833	0.854167	4.8
0.75704	2	3	-0.49055			1	66	1	4		2	RCA	3	0	1	0	0	0	1	1	支架辅助栓塞	2.5	5.1	2.5	2.04	0.520833	1.0625	4.8
0.688302	2	3	-0.49055			1	66	1	5		3	LCA	4	0	1	0	0	1	0		未治疗	2.5	5.1	2.5	2.04	0.78125	1.59375	3.2
0.148409	15	4	0.27019	3	连桂兰	1	64	1	6	3	1	LCA	4	0	0	1	0	1	0		支架辅助栓塞	7.7	8.77	7.23	1.213	1.42885	1.7332	5.06
0.446433	6	1	0.107503			1	64	1	7		2	RCA	4	0	0	1	0	1	1	1	支架辅助栓塞	3.89	4.66	2.78	1.67626	0.608315	1.01969	4.57
0.0921211	2	1	-0.470054			1	64	1	8		3	RCA	5	0	0	0	0	0	1	2	支架辅助栓塞	2.98	3.08	2.1	1.46667	0.459519	0.673961	4.57
	0	2	0.05669	4	crivelloga	0	21	0	9	2	1	L-AChA	LCA-Anterior choroidal artery	1	1	1	1	0	1	2	弹簧圈	2.7	3.7	2	1.85	1.85185	3.42593	1.08
	0	2	-0.539228			0	21	0	10		2	LCA	3	0	1	0	0	0	1	1	未处理	1.36	1.09	1.24	0.879032	0.283753	0.249428	4.37
0.0607351	24	7	0.0005	5	刘凤双	1	63	1	11	2	1	RCA	1	0	0	0	0	0	1	1	支架辅助栓塞	14	16	5	3.2	1.13895	3.64465	4.39
0.0422181	12	1	-0.338111			1	63	1	12		2	RCA	2	0	0	0	0	0	1	2	支架辅助栓塞	6.07	6.12	4.86	1.25926	1.10706	1.39408	4.39
	13	10	0.85895	6	武顺松	0	58	1	13	2	1	AcomA		1	1	1	1	0	0		弹簧圈	7.5	5.4	4	1.35	1.77778	2.4	2.25
0.276681	7	5	0.32535			0	58	1	14		2	L-MCA	M2	0	1	1	1	0	0		弹簧圈	4.5	3.1	2.8	1.10714	1.06464	1.17871	2.63
0.110262	15	3	-0.192	7	马克利	0	64	1	15	3	1	R-MCA	M2	0	0	0	1	0	0		支架辅助栓塞	5	6	5.3	1.13208	2.40909	2.72727	2.2
0.176113	12	5	0.7522			0	64	1	16		2	AcomA		0	0	1	1	0	0		球囊辅助栓塞	5	4	4.6	0.869565	2.13953	1.86047	2.15
0.096082	11	5	-0.055			0	64	1	17		3	LVA		0	0	0	0	0	0		弹簧圈	3	4	3.7	1.08108	1.49798	1.61943	2.47
	15	7	0.75034	8	刘颖	1	41	1	18	2	1	L-PcomA	L-PcomA	1	1	1	0	1	0		球囊辅助栓塞	5.2	8.7	5.47	1.59049	1.27209	2.02326	4.3
0.939638	9	7	0.73753			1	41	1	19		2	R-PcomA	R-PcomA	0	1	1	0	1	0		球囊辅助栓塞	4.9	6.4	3.98	1.60804	0.904545	1.45455	4.4
0.128452	19	6	0.75034	9	谢秀藏	1	73	1	20	3	1	R-PcomA	R-PcomA	0	0	1	0	1	0		未处理	5.2	6.48	4.97	1.30382	1.36538	1.78022	3.64
	22	9	0.8699			1	73	1	21		2	L-PcomA	L-PcomA	0	0	1	0	1	1	2	支架辅助栓塞	8	6.9	3.56	1.9382	1.01136	1.96023	3.52
0.159945	8	2	0.122021			1	73	1	22		3	LCA	3	0	0	1	0	0	1	1	支架辅助栓塞	4.23	5.2	3.41	1.52493	0.96875	1.47727	3.52
	6	8	0.746222	10	田想姣	1	70	1	23	4	1	AcomA		1	1	1	1	0	0		弹簧圈	4.86	3.51	3.92	0.895408	1.61317	1.44444	2.43
	11	8	0.741373			1	70	1	24		2	L-PcomA	L-PcomA	1	1	1	0	1	0		弹簧圈	4.99	6.04	3.67	1.64578	0.871734	1.43468	4.21
0.871846	11	8	0.50505			1	70	1	25		3	BA		0	1	1	1	0	0		未处理	3.5	2.5	3.72	0.672043	1.70642	1.14679	2.18
0.582208	20	11	0.33547			1	70	1	26		4	R-PcomA	R-PcomA	0	1	0	0	1	0		弹簧圈	8.1	5.2	3.8	1.36842	1	1.36842	3.8
	6	1	-0.440164	11	程桂英	1	65	1	27	2	1	RCA	3	0	0	0	0	0	1	前侧	支架辅助栓塞	3.68	4.37	3.25	1.34462	0.905292	1.21727	3.59
	15	4	-0.192931			1	65	1	28		2	RCA	3	0	0	0	0	0	1	背侧	支架辅助栓塞	9.47	11.35	8.79	1.29124	2.44847	3.16156	3.59
	27	13	0.802669	12	刘申奎	0	42	1	29	6	1	BA	尖	1	1	1	1	0	1	4	支架辅助栓塞	10.47	8.75	6.41	1.36505	2.18771	2.98635	2.93
	13	10	0.886705			0	42	1	30		2	AcomA		1	1	1	1	0	0		弹簧圈	8.15	5.33	2.04	2.61275	0.940092	2.45622	2.17
	18	10	0.242619			0	42	1	31		3	BA		0	1	0	0	0	1	3	支架辅助栓塞	9.97	10.86	7.45	1.45772	1.66295	2.42411	4.48
	9	7	-0.036212			0	42	1	32		4	BA		0	1	0	0	0	1	1	支架辅助栓塞	3.44	2.79	3.28	0.85061	0.732143	0.622768	4.48
	15	7	0.056874			0	42	1	33		5	BA		0	1	0	0	0	1	2	支架辅助栓塞	5.62	6.03	4.73	1.27484	1.0558	1.34598	4.48
	0	7	0.653136			0	42	1	34		6	AcomA		0	1	1	1	0	0		弹簧圈	2.68	1.82	2.73	0.666667	1.25806	0.83871	2.17
	4	2	0.08658	13	荆晓杰	1	52	0	35	2	1	R-AChA	RCA-Anterior choroidal artery	1	1	1	0	1	0		弹簧圈	3.4	2.7	2.5	1.08	1.15741	1.25	2.16
	10	2	-0.3411			1	52	0	36		2	L-AChA	LCA-Anterior choroidal artery	0	1	0	0	1	0		支架辅助栓塞	6	5	3	1.66667	0.638298	1.06383	4.7
	1	1	-0.50336	14	侯礼	0	57	1	37	3	1	R-AChA	RCA-Anterior choroidal artery	0	0	0	1	0	0		弹簧圈	2.2	2.5	1.8	1.38889	0.44226	0.614251	4.07
	8	3	-0.20054			0	57	1	38		2	L-MCA	M2	0	0	0	1	0	1	1	弹簧圈	4.8	5.2	4.2	1.2381	1.23529	1.52941	3.4
	4	3	-0.3201			0	57	1	39		3	L-MCA	M4	0	0	0	1	0	1	2	弹簧圈	2	2.4	1.8	1.33333	0.529412	0.705882	3.4
	5	0	-0.444861	15	张平	1	59	0	40	3	1	LCA	3	0	0	0	0	1	0		支架辅助栓塞	3.57	3.29	2.86	1.15035	0.777174	0.894022	3.68
	14	3	0.272752			1	59	0	41		2	RCA	3	0	0	1	0	1	1	2	支架辅助栓塞	7.76	3.69	4.57	0.80744	1.48377	1.19805	3.08
	11	0	0.192049			1	59	0	42		3	RCA	3	0	0	1	0	1	1	1	支架辅助栓塞	5.87	4.25	4.03	1.05459	1.30844	1.37987	3.08
	10	3	-0.244948	16	边桂霞	1	69	1	43	2	1	R-MCA	M1	0	0	0	1	0	0		支架辅助栓塞	3.76	4.54	3.09	1.46926	1.28216	1.88382	2.41
	16	4	0.26165			1	69	1	44		2	LCA	1	0	0	1	0	0	0		弹簧圈	7.5	6.82	3.26	2.09202	0.747706	1.56422	4.36
	10	6	0.72045	17	张玉芬	1	65	0	45	2	1	R-PcomA	R-PcomA	1	1	1	0	0	0		弹簧圈	4.5	3.3	3.2	1.03125	0.898876	0.926966	3.56
	6	6	-0.08916			1	65	0	46		2	BA		0	1	0	1	0	0		未处理	2.2	2.5	2.36	1.05932	1.03965	1.10132	2.27
	4	6	0.69242	18	高红文	1	50	0	47	2	1	AcomA		1	1	1	1	0	0		弹簧圈	3.6	2.9	3.1	0.935484	1.14815	1.07407	2.7
	3	4	-0.30302			1	50	0	48		2	L-MCA	M1	0	1	0	1	0	0		弹簧圈	2.4	1.9	2.5	0.76	1.17371	0.892019	2.13
	8	6	-0.33718	19	张玉华	1	85	1	49	2	1	L-MCA	M2	1	1	0	1	0	0		弹簧圈	1.6	2.3	1.71	1.34503	0.673228	0.905512	2.54
	14	8	0.498645			1	85	1	50		2	BA		0	1	1	0	0	0		未处理	3.35	2.17	3.41	0.636364	1.15203	0.733108	2.96
	9	6	0.18175	20	黄祖军	0	58	0	51	2	1	L-PcomA	L-PcomA	0	1	0	0	1	0		弹簧圈	4.5	4.5	2.5	1.8	0.595238	1.07143	4.2
	23	7	0.75461			0	58	0	52		2	R-PcomA	R-PcomA	1	1	1	0	1	0		弹簧圈	5.3	5.3	3.5	1.51429	0.853659	1.29268	4.1
	9	7	0.67775	21	蒋敏	1	51	1	53	2	1	R-PcomA	R-PcomA	1	1	1	1	0	0		弹簧圈-支架	3.5	3.5	3.2	1.09375	0.780488	0.853659	4.1
	0	3	-0.50336			1	51	1	54		2	R-AChA	RCA-Anterior choroidal artery	0	1	0	0	0	0		未处理	2.2	2.2	2	1.1	0.512821	0.564103	3.9
	18	7	0.81012	22	龚国英	1	72	0	55	2	1	L-PcomA	L-PcomA	1	1	1	0	1	0		弹簧圈-球囊	6.6	7.2	5	1.44	1.38889	2	3.6
	17	7	0.66067			1	72	0	56		2	R-PcomA	R-PcomA	0	1	1	1	1	0		未处理	3.1	2.5	3	0.833333	0.882353	0.735294	3.4
	8	2	-0.24324	23	常图雅	1	46	0	57	2	1	R-MCA	M1	0	0	0	1	0	0		处理	3.8	3.5	2.5	1.4	0.806452	1.12903	3.1
	5	0	0.09939			1	46	0	58		2	RCA	RCA-Ophthalmic segment	0	0	1	0	0	0		处理	3.7	3.4	3	1.13333	0.857143	0.971429	3.5
	17	7	0.72899	24	李向芳	1	45	1	59	3	1	R-PcomA	R-PcomA	1	1	1	1	0	0		支架辅助栓塞	4.7	4.5	4.5	1	1.28571	1.28571	3.5
	11	5	-0.3201			1	45	1	60		2	R-MCA	M2	0	1	0	0	0	0		弹簧圈	2	2	1.8	1.11111	0.818182	0.909091	2.2
	13	7	-0.1404			1	45	1	61		3	BA		0	1	0	0	0	0		未处理	1	1	1	1	0.5	0.5	2
	31	7	-0.1703	25	关燕萍	1	56	1	62	4	1	LCA	3	0	0	0	0	1	0		支架辅助栓塞	10	8	4.8	1.66667	1.12941	1.88235	4.25
	13	1	0.1122			1	56	1	63		2	RCA	2	0	0	1	0	0	1	1	密网支架	4	3.5	2.12	1.65094	0.50237	0.829384	4.22
	13	1	-0.461941			1	56	1	64		3	RCA	3	0	0	0	0	1	1	3	密网支架	3.17	2.54	3.51	0.723647	0.88191	0.638191	3.98
	22	4	-0.27705			1	56	1	65		4	RCA	2	0	0	0	0	0	1	2	密网支架	7.5	7	4.53	1.54525	0.93595	1.44628	4.84
	27	8	0.35255	26	冯永富	0	59	1	66	2	1	R-PcomA	R-PcomA	0	0	0	0	0	0		支架辅助栓塞	8.5	7.2	6.45	1.11628	2.54941	2.84585	2.53
	9	5	0.0854			0	59	1	67		2	AcomA		0	0	0	0	0	0		弹簧圈	2	2	2	1	1	1	2
	22	4	0.354736	27	王粉连	1	68	1	68	2	1	RCA	3	0	0	1	0	0	0		支架辅助栓塞	9.68	8.8	6.91	1.27352	2.38276	3.03448	2.9
	31	7	0.160198			1	68	1	69		2	LCA	2	0	0	0	0	0	0		弹簧圈	17.74	12.34	4.6	2.68261	1.66065	4.45487	2.77
	35	13	0.9553	28	孔凤莲	1	76	1	70	2	1	R-PcomA	R-PcomA	1	1	1	1	0	0		未处理	10	7	5	1.4	1.85874	2.60223	2.69
	12	7	0.1281			1	76	1	71		2	AcomA		0	1	0	0	0	0		未处理	3	2	2	1	0.869565	0.869565	2.3
	21	5	0.3467	29	祝念华	1	52	0	72	4	1	R-MCA	M2	1	1	1	1	1	0		支架辅助栓塞	5	3	3	1	1.5873	1.5873	1.89
	12	3	-0.4692			1	52	0	73		2	LCA		0	1	0	0	0	0		未处理	3	3	5	0.6	1.36986	0.821918	3.65
	12	3	-0.34145			1	52	0	74		3	L-MCA	M2	0	0	0	1	1	0		未处理	1.5	1.5	1.5	1	0.483871	0.483871	3.1
	9	5	0.06405			1	52	0	75		4	L-ACA		0	0	0	1	0	0		未处理	1.5	1.5	2.61	0.574713	1.96241	1.12782	1.33
	19	1	-0.3411	30	黄秀瑞	1	50	1	76	3	1	LCA	3	0	0	0	0	0	1	1	弹簧圈	6	3	4	0.75	1.25786	0.943396	3.18
	13	1	-0.44785			1	50	1	77		2	L-AChA	LCA-Anterior choroidal artery	0	0	0	0	1	1	2	弹簧圈	3.5	2.5	3	0.833333	1.17647	0.980392	2.55
	22	4	-0.213			1	50	1	78		3	RCA	5	0	0	0	0	1	0		支架辅助栓塞	9	8	4.5	1.77778	1.39752	2.48447	3.22
	35	13	0.52999	31	邵国权	0	30	1	79	3	1	LVA		0	1	0	0	0	0		未处理	16.7	10	17.5	0.571429	2.1875	1.25	8
	18	3	-0.3838			0	30	1	80		2	LCA	C1	0	1	0	1	0	1	1	未处理	5	3.2	1.12	2.85714	0.373333	1.06667	3
	18	3	0.1549			0	30	1	81		3	LCA	4	1	1	1	0	0	1	2	支架辅助栓塞	5	4.7	2.17	2.1659	0.586486	1.27027	3.7
	12	3	0.1122	32	马德力	0	64	1	82	2	1	RCA	5	1	1	1	1	0	1	2	未处理	4	3.5	3.5	1	1.25	1.25	2.8
	8	3	-0.5119			0	64	1	83		2	RCA	3	0	1	0	1	0	1	1	未处理	2	2	2	1	0.70922	0.70922	2.82
	16	3	-0.19165	33	吕桂英	1	67	0	84	2	1	LCA	3	0	0	0	0	1	0		支架辅助栓塞	9.5	5.5	3.5	1.57143	0.921053	1.44737	3.8
	7	0	-0.415825			1	67	0	85		2	RCA	3	0	0	0	0	1	0		未处理	4.25	2.66	3.81	0.698163	1.02973	0.718919	3.7
	2	0	-0.48628	34	丛憧	1	61	0	86	3	1	LCA	4	0	0	0	0	0	1	1	未处理	2.6	2.2	3.6	0.611111	1.02857	0.628571	3.5
	2	0	-0.54606			1	61	0	87		2	LCA	5	0	0	0	0	0	1	2	未处理	1.2	0.48	1.2	0.4	0.342857	0.137143	3.5
	2	0	-0.47347			1	61	0	88		3	RCA	3	0	0	0	0	0	0		支架辅助栓塞	2.9	2.2	2.2	1	0.594595	0.594595	3.7
	32	12	0.4166	35	周书芹	1	79	1	89	2	1	L-PcomA	L-PcomA	0	0	0	0	1	0		弹簧圈	10	8	3	2.66667	0.882353	2.35294	3.4
	23	9	0.2885			1	79	1	90		2	R-PcomA	R-PcomA	0	0	0	0	1	0		弹簧圈	7	5	3	1.66667	0.909091	1.51515	3.3
	1	0	-0.47347	36	赵金凤	1	58	0	91	2	1	RCA	5	0	0	0	0	0	0		支架辅助栓塞	2.9	2.3	2.9	0.793103	0.644444	0.511111	4.5
	3	4	0.05124			1	68	0	92		2	AcomA		0	0	0	0	0	0		未处理	1.2	1	1.54	0.649351	0.993548	0.645161	1.55
	5	4	0.67107	37	郭庆红	1	53	0	93	2	1	AcomA		0	0	1	0	0	0		弹簧圈	3.1	2.1	3	0.7	0.769231	0.538462	3.9
	28	10	1.0407			1	53	0	94		2	R-PcomA	R-PcomA	0	0	1	1	0	0		支架辅助栓塞	12	5.9	4.6	1.28261	1.39394	1.78788	3.3
	7	8	0.73085	38	李万臣	0	72	1	95	2	1	AcomA		1	1	1	0	0	0		弹簧圈	4.5	2.6	2.6	1	1.3	1.3	2
	3	8	0.0854			0	72	1	96		2	AcomA		0	1	0	0	0	0		未处理	2	0.8	2	0.4	1	0.4	2
	30	14	1.0834	39	吴秀华	1	75	1	97	2	1	R-PcomA	R-PcomA	1	1	1	1	0	0		支架辅助栓塞	13	9	13	0.692308	3.93939	2.72727	3.3
	7	4	-0.454255			1	75	1	98		2	LCA	3	0	1	0	0	0	0		未处理	3.35	2.27	3.78	0.600529	0.994737	0.597368	3.8
	7	5	0.31681	40	魏玉移	0	56	1	99	2	1	R-MCA	M2	1	1	1	1	0	0		支架辅助栓塞	4.3	4	3.8	1.05263	1.15152	1.21212	3.3
	5	7	0.08354			0	56	1	100		2	R-PcomA	R-PcomA	0	1	0	0	0	0		未处理	2.2	1.6	1.6	1	0.4	0.4	4
	23	7	0.1286	41	德力格尔其其格	1	59	1	101	2	1	RCA	3	0	0	0	0	1	0		支架辅助栓塞	17	11	7.2	1.52778	1.8	2.75	4
	16	4	-0.27705			1	69	1	102		2	LCA	3	0	0	0	0	1	0		支架辅助栓塞	7.5	5.4	5.3	1.01887	1.34177	1.36709	3.95
	5	5	0.1281	42	邵玉新	0	58	1	103	2	1	L-ACA		0	0	0	0	0	0		未处理	3	3	4	0.75	1.33333	1	3
	10	5	-0.055			0	58	1	104		2	LVA		0	0	0	0	0	0		支架辅助栓塞	3	3	2	1.5	1	1.5	2
	5	0	0.1122	43	哈斯图雅	1	56	0	105	2	1	LCA	5	0	0	1	0	0	1	2	支架辅助栓塞	4	3	2.5	1.2	0.833333	1	3
	1	0	-0.5546			1	56	0	106		2	LCA	4	0	0	0	1	0	1	1	未处理	1	1	2	0.5	0.769231	0.384615	2.6
	15	4	-0.26424	44	刘兰花	1	65	1	107	3	1	LCA	3	0	0	0	0	0	1	1	支架辅助栓塞	7.8	7.8	3.5	2.22857	0.76087	1.69565	4.6
	2	1	-0.484145			1	65	1	108		2	LCA	5	0	0	0	0	0	1	2	支架辅助栓塞	2.65	2.48	2.69	0.921933	0.538	0.496	5
	2	1	-0.53752			1	65	1	109		3	LCA	5	0	0	0	0	0	1	3	支架辅助栓塞	1.4	1.4	1.6	0.875	0.32	0.28	5
	23	11	0.1585	45	肖远富	1	84	1	110	4	1	BA	尖	0	1	0	1	0	0		未处理	8	6.8	2.9	2.34483	2.07143	4.85714	1.4
	12	6	-0.23897			1	84	1	111		2	L-MCA	M3	0	1	0	1	0	1	2	支架辅助栓塞	3.9	3.8	2.9	1.31034	1.31818	1.72727	2.2
	8	6	-0.30729			1	84	1	112		3	L-MCA	M2	0	1	0	0	0	1	1	支架辅助栓塞	2.3	1.8	2.5	0.72	1	0.72	2.5
	27	10	0.44526			1	84	1	113		4	LCA	4	1	1	1	0	0	0		支架辅助栓塞	11.8	9.2	8.3	1.10843	2.51515	2.78788	3.3
	10	6	0.834184	46	李鹏	0	38	0	114	2	1	L-ACA		1	1	1	1	0	1	1	支架辅助栓塞	6.92	2.2	5.7	0.385965	2.59091	1	2.2
	4	6	0.20496			0	38	0	115		2	L-ACA		0	1	0	0	0	1	2	支架辅助栓塞	4.8	2.8	3.3	0.848485	1.32	1.12	2.5
	23	7	0.439786	47	肖月英	1	87	1	116	2	1	R-MCA	M2	0	0	1	1	0	0		支架辅助栓塞	7.18	6.61	7.34	0.900545	2.48814	2.24068	2.95
	10	4	-0.324797			1	87	1	117		2	R-MCA	M2	0	0	0	0	0	0		未处理	1.89	1.36	1.89	0.719577	0.645051	0.464164	2.93
	14	5	0.420571	48	郭静	1	64	1	118	2	1	R-MCA	M2	1	1	1	1	0	0		支架辅助栓塞	6.73	5.23	4.05	1.29136	2.13158	2.75263	1.9
	10	7	-0.018705			1	64	1	119		2	LVA		0	1	0	0	0	0		未处理	3.85	2.02	3.85	0.524675	0.557971	0.292754	6.9
	0	3	-0.523429	49	周淑秒	1	53	1	120	4	1	RCA	3	0	1	0	0	0	1	1	支架辅助栓塞	1.73	1.6	1.73	0.924855	0.353061	0.326531	4.9
	0	3	-0.535385			1	53	1	121		2	RCA	4	0	1	0	0	0	1	2	支架辅助栓塞	1.45	1.13	1.97	0.573604	0.402041	0.230612	4.9
	4	3	-0.44785			1	53	1	122		3	RCA	5	0	1	0	0	0	1	3	支架辅助栓塞	3.5	3	2.2	1.36364	0.44898	0.612245	4.9
	0	7	0.05124			1	53	1	123		4	L-ACA		1	1	0	1	0	0		弹簧圈	1.2	1	0.7	1.42857	0.583333	0.833333	1.2
	0	7	0.06405	50	冯增民	0	54	1	124	2	1	AcomA		1	1	0	1	0	0		夹闭	1.5	1.5	0.9	1.66667	0.45	0.75	2
	7	5	-0.2774			0	54	1	125		2	R-MCA	M2	0	1	0	1	0	0		夹闭	3	2.5	2	1.25	0.714286	0.892857	2.8
	17	5	-0.21727	51	孔宪云	1	74	1	126	2	1	LCA	1	0	0	0	0	0	1	1	支架辅助栓塞	8.9	8.9	4.6	1.93478	1.02222	1.97778	4.5
	4	2	-0.5119			1	74	1	127		2	LCA	2	0	0	0	0	0	1	2	未处理	2	1.5	2.1	0.714286	0.368421	0.263158	5.7
	14	4	0.1549	52	杜仕英	1	79	1	128	2	1	RCA	5	1	1	1	1	0	0		弹簧圈	5	3	2.7	1.11111	1.5	1.66667	1.8
	4	4	-0.5119			1	79	1	129		2	RCA	5	0	1	0	0	0	0		未处理	2	1	1.04	0.961538	0.297143	0.285714	3.5
	13	5	-0.17457	53	刘淑伟	1	51	0	130	2	1	LCA	4	1	1	0	0	0	1	1	支架辅助栓塞	9.9	9.9	2.8	3.53571	0.7	2.475	4
	13	5	-0.17884			1	51	0	131		2	LCA	5	0	1	0	0	0	1	2	支架辅助栓塞	9.8	8.8	4.4	2	1	2	4.4
	14	3	-0.2557	54	王春花	1	57	0	132	3	1	LCA	3	0	0	0	0	0	0		支架辅助栓塞	8	5	4	1.25	0.888889	1.11111	4.5
	1	0	-0.5119			1	57	0	133		2	RCA	5	0	0	0	0	0	1	2	未处理	2	1	4.5	0.222222	0.762712	0.169492	5.9
	1	0	-0.5546			1	57	0	134		3	RCA	4	0	0	0	0	0	1	1	未处理	1	1	2.7	0.37037	0.457627	0.169492	5.9
	0	2	0.04388	55	ROLAND	0	50	0	135	3	1	RCA	5	1	1	1	1	1	0		支架辅助栓塞	2.4	1.9	3	0.633333	1.42857	0.904762	2.1
	0	2	-0.55033			0	50	0	136		2	LCA	5	0	1	0	0	1	1	2	支架辅助栓塞	1.1	1	1.1	0.909091	0.366667	0.333333	3
	0	2	-0.52044			0	50	0	137		3	LCA	4	0	1	0	0	0	1	1	支架辅助栓塞	1.8	1.4	2.2	0.636364	0.733333	0.466667	3
	4	3	-0.44785	56	郭德平	0	59	1	138	3	1	RCA	3	0	1	0	0	1	0		未处理	3.5	3.5	2.3	1.52174	0.442308	0.673077	5.2
	4	3	-0.40942			0	59	1	139		2	LCA	3	0	1	0	0	1	0		支架辅助栓塞	4.4	3.5	4.3	0.813953	0.614286	0.5	7
	4	3	-0.39661			0	59	1	140		3	LCA	3	0	1	0	0	1	0		支架辅助栓塞	4.7	4.7	5	0.94	0.714286	0.671429	7
	19	8	0.84855	57	李玉坤	1	55	1	141	2	1	R-PcomA	R-PcomA	0	0	1	0	1	0		支架辅助栓塞	7.5	4.9	3.34	1.46707	0.915068	1.34247	3.65
	10	5	0.1604			1	55	1	142		2	L-PcomA	L-PcomA	0	0	0	0	1	0		未处理	4	3.5	4.2	0.833333	1.16667	0.972222	3.6
	17	6	-0.07671	58	格依海峰	0	44	1	143	4	1	L-MCA	M2	0	0	0	1	1	0		支架辅助栓塞	7.7	7.6	4.1	1.85366	1.20588	2.23529	3.4
	8	3	-0.26459			0	44	1	144		2	R-MCA	M3	0	0	0	0	0	1	2	支架辅助栓塞	3.3	1.8	3.6	0.5	1.5	0.75	2.4
	8	3	-0.207799			0	44	1	145		3	R-MCA	M2	0	0	0	0	1	1	1	支架辅助栓塞	4.63	2.07	2.7	0.766667	0.75	0.575	3.6
	14	4	-0.17457			0	44	1	146		4	LCA	4	0	0	0	0	0	0		支架辅助栓塞	9.9	9.9	6.6	1.5	1.57143	2.35714	4.2
	5	0	-0.4692	59	魏玉静	1	45	0	147	3	1	LCA	3	0	0	0	0	0	1	2	未处理	3	2	4	0.5	0.869565	0.434783	4.6
	11	0	-0.3838			1	45	0	148		2	LCA	2	0	0	0	0	0	1	1	未处理	5	4	3	1.33333	0.652174	0.869565	4.6
	23	10	0.2567			1	45	0	149		3	RCA	1	0	0	0	0	0	0		支架辅助栓塞	20	20	8	2.5	1.63265	4.08163	4.9
	8	5	-0.2347	60	赵桂芹	1	63	1	150	2	1	L-MCA	M1	0	1	0	1	0	0		支架辅助栓塞	4	3	2	1.5	0.833333	1.25	2.4
	5	3	0.12074			1	63	1	151		2	RCA	4	1	1	1	0	0	0		弹簧圈	4.2	3.5	2.4	1.45833	0.461538	0.673077	5.2
	6	1	-0.4265	61	申强一	0	62	1	152	3	1	RCA	5	0	0	0	0	0	0		未处理	4	2	4	0.5	1.53846	0.769231	2.6
	6	1	0.0695			0	62	1	153		2	LCA	4	0	0	1	0	0	0		未处理	3	2	3	0.666667	0.909091	0.606061	3.3
	17	5	0.04321			0	62	1	154		3	BA	尖	0	0	0	1	0	0		弹簧圈	5.3	5.4	1.65	3.27273	0.66	2.16	2.5
	10	7	0.18788	62	董梅	1	63	1	155	2	1	L-PCA		1	1	0	0	0	0		支架辅助栓塞	4.4	3.3	2.3	1.43478	0.833333	1.19565	2.76
	4	5	0.21006			1	63	1	156		2	R-MCA	M2	1	1	1	1	0	0		支架辅助栓塞	1.8	1.3	1.8	0.722222	0.580645	0.419355	3.1
	5	0	-0.44358	63	刘维林	0	52	0	157	2	1	RCA	3	0	0	0	0	1	0		支架辅助栓塞	3.6	3	3	1	0.650759	0.650759	4.61
	1	0	-0.5119			0	52	0	158		2	LCA	3	0	0	0	0	1	0		支架辅助栓塞	2	2	2	1	0.47619	0.47619	4.2
	4	6	0.67961	64	朱燕洪	1	40	0	159	2	1	AcomA		1	1	1	1	0	0		弹簧圈	3.3	2.8	2	1.4	1.05263	1.47368	1.9
	4	2	-0.39234			1	40	0	160		2	LCA	2	0	1	0	0	0	0		支架辅助栓塞	4.8	4.3	3.2	1.34375	0.941176	1.26471	3.4
	9	6	0.1177	65	赵金山	0	52	0	161	2	1	L-PcomA	L-PcomA	0	1	0	1	0	0		夹闭	3	3	2	1.5	1	1.5	2
	22	12	0.9657			0	52	0	162		2	AcomA		1	1	1	1	0	0		夹闭	10	8	3	2.66667	1.5	4	2
	20	6	0.5175	66	董书芝	1	71	0	163	2	1	R-MCA	M1	0	0	1	1	0	0		夹闭	9	7	6.8	1.02941	1.88889	1.94444	3.6
	13	5	0.54348			1	71	0	164		2	BA	尖	0	0	1	1	0	0		夹闭	4.4	3.8	4.4	0.863636	1.76	1.52	2.5
	4	7	0.686015	67	李亚洲	1	53	1	165	2	1	AcomA		1	1	1	1	0	0		夹闭	3.45	2.19	2.13	1.02817	1.19663	1.23034	1.78
	3	5	-0.294907			1	53	1	166		2	R-MCA	M1	0	1	0	1	0	0		夹闭	2.59	2.11	2.59	0.814672	1.07917	0.879167	2.4
	3	4	-0.501225	68	李桂英	1	71	1	167	2	1	RCA	1	0	1	0	0	0	1	1	未处理	2.25	1.12	2.58	0.434109	0.824281	0.357827	3.13
	8	8	0.616262			1	71	1	168		2	R-PcomA	R-PcomA	1	1	1	1	0	1	2	支架辅助栓塞	2.06	1.57	2.29	0.68559	0.887597	0.608527	2.58
	9	3	-0.25605	69	李荣华	0	64	1	169	2	1	L-MCA	M2	0	0	0	1	0	0		支架辅助栓塞	3.5	2.8	4.3	0.651163	1.86957	1.21739	2.3
	6	1	-0.44358			0	64	1	170		2	LCA	3	0	0	0	0	0	0		支架辅助栓塞	3.6	3	3.5	0.857143	0.833333	0.714286	4.2
	5	2	-0.4265	70	杨宝恒	0	62	0	171	2	1	RCA	4	1	1	0	0	0	0		支架辅助栓塞	4	2	2	1	0.3125	0.3125	6.4
	1	2	-0.5119			0	62	0	172		2	RCA	4	0	1	0	0	0	0		支架辅助栓塞	2	2	2	1	0.3125	0.3125	6.4
	8	2	-0.39661	71	李秀岐	1	74	1	173	4	1	LCA	3	0	0	0	0	0	1	2	未处理	4.7	2.9	5.2	0.557692	1.09015	0.607966	4.77
	17	5	0.26592			1	74	1	174		2	LCA	2	0	0	1	0	0	1	1	未处理	7.6	2.65	6.8	0.389706	1.42558	0.555556	4.77
	9	6	-0.08916			1	74	1	175		3	RVA		0	0	0	0	0	0		支架辅助栓塞	2.2	1.9	2.4	0.791667	0.410959	0.325342	5.84
	22	9	0.6972			1	74	1	176		4	RVA		0	0	1	0	0	0		支架辅助栓塞	8	6	11	0.545455	1.88356	1.0274	5.84
	22	4	-0.2984	72	郭晶	1	44	0	177	3	1	RCA	1	0	0	0	0	1	1	1	支架辅助栓塞	7	7	4	1.75	0.835073	1.46138	4.79
	1	0	-0.5119			1	44	0	178		2	RCA	2	0	0	0	0	0	1	2	支架辅助栓塞	2	2	2	1	0.417537	0.417537	4.79
	5	0	-0.4265			1	44	0	179		3	LCA	3	0	0	0	0	1	0		未处理	4	4	3.5	1.14286	0.827423	0.945626	4.23
	20	8	0.2012	73	于文达	0	64	1	180	2	1	BA	尖	0	0	0	1	0	0		支架辅助栓塞	9	7	5.2	1.34615	1.7931	2.41379	2.9
	15	3	-0.1493			0	64	1	181		2	R-MCA	M2	0	0	0	1	0	0		支架辅助栓塞	6	4	4	1	2.66667	2.66667	1.5
	5	1	-0.4692	74	杨丽霞	1	50	1	182	3	1	RCA	4	0	0	0	0	0	1	2	支架辅助栓塞	3	1.5	2.2	0.681818	0.488889	0.333333	4.5
	11	1	-0.3411			1	50	1	183		2	RCA	3	0	0	0	0	0	1	1	支架辅助栓塞	6	6	4.3	1.39535	0.955556	1.33333	4.5
	19	1	-0.31975			1	50	1	184		3	LCA	1	0	0	0	0	0	0		未处理	6.5	6.5	3.9	1.66667	0.8125	1.35417	4.8
	15	7	0.111103	75	李新强	0	45	1	185	2	1	BA		0	1	0	1	0	0		支架辅助栓塞	6.89	6.89	1.96	3.51531	1.225	4.30625	1.6
	10	7	0.814969			0	45	1	186		2	L-ACA		1	1	1	0	0	0		弹簧圈	6.47	6.47	2.22	2.91441	0.844106	2.46008	2.63
	6	0	-0.452974	76	瞿连义	0	63	0	187	2	1	RCA	4	0	0	0	0	0	0		未处理	3.38	3.38	2.24	1.50893	0.678788	1.02424	3.3
	12	0	0.1976			0	63	0	188		2	LCA	3	0	0	1	0	0	0		支架辅助栓塞	6	5.5	6	0.916667	1.76471	1.61765	3.4
	17	5	0.2031	77	曹志英	1	65	1	189	2	1	R-PcomA	R-PcomA	0	0	0	1	1	0		未处理	5	3	3.1	0.967742	2.06667	2	1.5
	29	11	0.998			1	65	1	190		2	L-PcomA	L-PcomA	0	0	1	1	1	0		支架辅助栓塞	11	10	11.1	0.900901	2.09434	1.88679	5.3
	3	9	0.09394	78	祁国和	0	66	1	191	2	1	R-ACA		0	0	0	1	0	0		支架辅助栓塞	2.2	1.8	1.7	1.05882	1.0625	1.125	1.6
	13	5	0.78636			0	66	1	192		2	AcomA		0	0	1	1	0	0		支架辅助栓塞	5.8	4	3.5	1.14286	1	1.14286	3.5
	1	5	0.102053	79	陈艳荣	1	53	1	193	2	1	AcomA		0	0	0	1	0	0		夹闭	2.39	1.86	2.24	0.830357	1.24444	1.03333	1.8
	5	1	0.08231			1	53	1	194		2	LCA	4	0	0	1	1	0	0		夹闭	3.3	0.63	1.37	0.459854	0.748634	0.344262	1.83
	8	3	-0.276973	80	龙一娜	1	49	1	195	2	1	L-MCA	M1	0	0	0	1	0	0		弹簧圈-支架	3.01	3.01	2.33	1.29185	0.879245	1.13585	2.65
	8	3	-0.197551			1	49	1	196		2	R-MCA	M2	0	0	0	0	0	0		支架辅助栓塞	4.87	3.43	2.06	1.66505	1.05102	1.75	1.96
	5	0	-0.422657	81	康志杰	1	49	0	197	4	1	LCA	3	0	0	0	0	0	1	1	弹簧圈-支架	4.09	2.07	3.59	0.576602	1.0056	0.579832	3.57
	1	0	-0.525137			1	49	0	198		2	LCA	5	0	0	0	0	0	1	3	弹簧圈-支架	1.69	0.57	2.33	0.244635	0.803448	0.196552	2.9
	5	0	-0.453828			1	49	0	199		3	LCA	4	0	0	0	0	1	1	2	弹簧圈-支架	3.36	3.36	3.28	1.02439	1	1.02439	3.28
	5	0	-0.401307			1	49	0	200		4	RCA	4	0	0	0	0	1	0		未处理	4.59	2.61	2.51	1.03984	0.767584	0.798165	3.27
	16	9	0.32452	82	崔玉芹	1	70	1	201	2	1	AcomA		0	0	0	1	0	0		支架辅助栓塞	7.6	6.68	5.08	1.31496	1.60252	2.10726	3.17
	7	2	-0.461941			1	70	1	202		2	RCA	1	0	0	0	1	0	0		支架辅助栓塞	3.17	2.01	3.21	0.626168	0.737931	0.462069	4.35
	19	6	0.083775	83	纪学增	0	71	1	203	2	1	LVA		0	0	0	0	0	0		弹簧圈-支架	6.25	1.73	6.76	0.255917	2.26087	0.578595	2.99
	13	6	-0.03365			0	71	1	204		2	BA		0	0	0	0	0	0		弹簧圈-支架	3.5	1.9	3.16	0.601266	1.25397	0.753968	2.52
	5	0	-0.40515	84	杨青	1	53	0	205	2	1	LCA	4	0	0	0	0	0	0		支架辅助栓塞	4.5	2.94	2.5	1.176	0.724638	0.852174	3.45
	8	2	-0.262455			1	53	0	206		2	R-MCA	M2	0	0	0	1	0	0		弹簧圈	3.35	1.62	1.82	0.89011	1.19737	1.06579	1.52
	10	2	-0.221036	85	王文芸	1	67	0	207	2	1	R-MCA	M2	0	0	0	0	0	0		弹簧圈-支架	4.32	3.14	2.5	1.256	1.41243	1.77401	1.77
	12	4	0.199257			1	67	0	208		2	L-PcomA	L-PcomA	0	0	0	0	0	0		弹簧圈	4.91	4.16	4.3	0.967442	1.05911	1.02463	4.06
	10	7	0.2135	86	刘艳华	1	46	1	209	2	1	AcomA		1	1	0	1	0	0		弹簧圈	5	4.23	1.7	2.48824	0.532915	1.32602	3.19
	0	7	0.127246			1	46	1	210		2	AcomA		0	1	0	1	0	0		弹簧圈	2.98	1.5	2.8	0.535714	0.877743	0.470219	3.19
	4	2	-0.483291	87	赵伯仲	0	75	1	211	3	1	RCA	1	0	0	0	0	0	1	2	未处理	2.67	1.95	2.5	0.78	0.737463	0.575221	3.39
	4	2	-0.479448			0	75	1	212		2	RCA	1	0	0	0	0	0	1	1	未处理	2.76	2.18	2.59	0.841699	0.948718	0.798535	2.73
	9	6	-0.070372			0	75	1	213		3	LVA		0	0	0	1	0	0		未处理	2.64	1.66	1.77	0.937853	0.444724	0.417085	3.98
	5	0	-0.418814	88	詹章菊	1	50	0	214	3	1	RCA	3	0	0	0	0	1	1	1	未处理	4.18	3.49	3	1.16333	0.601202	0.699399	4.99
	1	0	-0.508911			1	50	0	215		2	RCA	3	0	0	0	0	1	1	2	未处理	2.07	1.75	2	0.875	0.400802	0.350701	4.99
	11	0	-0.363304			1	50	0	216		3	LCA	3	0	0	0	0	1	0		未处理	5.48	4.86	5	0.972	0.924214	0.898336	5.41
	4	11	0.213073	89	马国辉	0	38	1	217	2	1	R-ACA		0	1	0	1	0	0		弹簧圈	4.99	4.29	3.18	1.34906	1.82759	2.46552	1.74
	7	5	-0.201394			0	38	1	218		2	R-MCA	R-MCA-M3	1	1	0	0	0	0		弹簧圈	4.78	4.37	1.18	3.70339	0.771242	2.85621	1.53
	19	10	0.343583	90	蔺海亮	0	64	1	219	2	1	L-PcomA		1	1	0	1	0	0		弹簧圈	8.29	5.46	3.81	1.43307	1.13731	1.62985	3.35
	11	3	-0.323166			0	64	1	220		2	LCA	LCA-Communicating segment	0	1	0	0	0	0		弹簧圈	6.42	3.42	5.58	0.612903	2.41558	1.48052	2.31
	21	11	0.30131	91	潘桂兰	1	72	1	221	2	1	R-PcomA	R-PcomA	1	1	0	1	1	0		弹簧圈	7.3	7.3	4.2	1.7381	1.13514	1.97297	3.7
	18	8	0.75888			1	72	1	222		2	L-PcomA	L-PcomA	0	1	1	1	1	0		夹闭	5.4	4	2.2	1.81818	0.564103	1.02564	3.9
							11.9707
							59.4323
										2.43956
										0.744338

## Sheet: 破裂
specific prediction score	患者编号	姓名	Sex	Age	总动脉瘤编号	动脉瘤个数	个体动脉瘤编号	Location（具体到血管分段，如右侧M2）	CA分段	是否为破裂动脉瘤	Morphology（子瘤，分叶，其他不规则形状）	侧壁还是分叉血管部位	Mirror intracranial aneurysm	Tandem aneurysms	串联病变顺序(由近端至远端排序)	治疗方式	max	Size	Height	Neck width	AR	NPR	SR	Parent artery diameter
0.0731	1	李贞子	1	60	1	2	1	BA		1	1	1	0	0		支架辅助栓塞	0	6	8	7	1.14286	2.42215	2.76817	2.89
-0.2984			1	60	2		2	LCA		0	1	0	0	0		弹簧圈	1	7	5	2.5	2	0.694444	1.38889	3.6
-0.49055	2	周桂荣	1	66	3	3	1	RCA		1	1	0	0	1		支架辅助栓塞	0	2.5	4.1	2.5	1.64	0.520833	0.854167	4.8
-0.49055			1	66	4		2	RCA		0	0	0	0	1		支架辅助栓塞	0	2.5	5.1	2.5	2.04	0.520833	1.0625	4.8
-0.49055			1	66	5		3	LCA		0	0	0	0	0		未治疗	1	2.5	5.1	2.5	2.04	0.78125	1.59375	3.2
-0.48201	3	crivelloga	0	21	6	2	1	LCA	LCA-Anterior choroidal artery	1	1	1	0	0		弹簧圈	1	2.7	3.7	2	1.85	1.85185	3.42593	1.08
-0.539228			0	21	7		2	LCA		0	0	0	0	0		未处理	0	1.36	1.09	1.24	0.879032	0.283753	0.249428	4.37
0.32025	4	武顺松	0	58	8	2	1	AcomA		1	1	1	0	0		弹簧圈	1	7.5	5.4	4	1.35	1.77778	2.4	2.25
-0.21335			0	58	9		2	L-MCA		0	1	1	0	0		弹簧圈	0	4.5	3.1	2.8	1.10714	1.06464	1.17871	2.63
-0.37526	5	刘颖	1	41	10	2	1	LCA	L-PcomA	1	1	0	1	0		球囊辅助栓塞	1	5.2	8.7	5.47	1.59049	1.27209	2.02326	4.3
-0.38807			1	41	11		2	RCA	R-PcomA	0	1	0	1	0		球囊辅助栓塞	0	4.9	6.4	3.98	1.60804	0.904545	1.45455	4.4
0.207522	6	田想姣	1	70	12	4	1	AcomA		1	1	1	0	0		弹簧圈	0	4.86	3.51	3.92	0.895408	1.61317	1.44444	2.43
-0.384227			1	70	13		2	LCA	L-PcomA	1	1	0	1	0		弹簧圈	0	4.99	6.04	3.67	1.64578	0.871734	1.43468	4.21
-0.03365			1	70	14		3	BA		0	1	1	0	0		未处理	0	3.5	2.5	3.72	0.672043	1.70642	1.14679	2.18
-0.25143			1	70	15		4	RCA	R-PcomA	0	0	0	1	0		弹簧圈	1	8.1	5.2	3.8	1.36842	1	1.36842	3.8
0.263969	7	刘申奎	0	42	16	6	1	BA		1	1	1	0	1¹		支架辅助栓塞	1	10.47	8.75	6.41	1.36505	2.18771	2.98635	2.93
0.348005			0	42	17		2	AcomA		1	1	1	0	1²		弹簧圈	0	8.15	5.33	2.04	2.61275	0.940092	2.45622	2.17
0.242619			0	42	18		3	BA		0	0	0	0	1¹		支架辅助栓塞	0	9.97	10.86	7.45	1.45772	1.66295	2.42411	4.48
-0.036212			0	42	19		4	BA		0	0	0	0	1¹		支架辅助栓塞	0	3.44	2.79	3.28	0.85061	0.732143	0.622768	4.48
0.056874			0	42	20		5	BA		0	0	0	0	1¹		支架辅助栓塞	0	5.62	6.03	4.73	1.27484	1.0558	1.34598	4.48
0.114436			0	42	21		6	AcomA		0	1	1	0	1²		弹簧圈	0	2.68	1.82	2.73	0.666667	1.25806	0.83871	2.17
-0.45212	8	荆晓杰	1	52	22	2	1	RCA	RCA-Anterior choroidal artery	1	1	0	0	0		弹簧圈	0	3.4	2.7	2.5	1.08	1.15741	1.25	2.16
-0.3411			1	52	23		2	LCA		0	0	0	0	0		支架辅助栓塞	1	6	5	3	1.66667	0.638298	1.06383	4.7
-0.40515	9	张玉芬	1	65	24	2	1	RCA	R-PcomA	1	1	0	0	0		弹簧圈	1	4.5	3.3	3.2	1.03125	0.898876	0.926966	3.56
-0.08916			1	65	25		2	BA		0	0	1	0	0		未处理	0	2.2	2.5	2.36	1.05932	1.03965	1.10132	2.27
0.15372	10	高红文	1	50	26	2	1	AcomA		1	1	1	0	0		弹簧圈	1	3.6	2.9	3.1	0.935484	1.14815	1.07407	2.7
-0.30302			1	50	27		2	L-MCA		0	0	1	0	0		弹簧圈	0	2.4	1.9	2.5	0.76	1.17371	0.892019	2.13
-0.33718	11	张玉华	1	85	28	2	1	L-MCA		1	0	1	0	0		弹簧圈	0	1.6	2.3	1.71	1.34503	0.673228	0.905512	2.54
-0.040055			1	85	29		2	BA		0	1	0	0	0		未处理	1	3.35	2.17	3.41	0.636364	1.15203	0.733108	2.96
-0.40515	12	黄祖军	0	58	30	2	1	LCA	L-PcomA	0	0	0	1	0		弹簧圈	0	4.5	4.5	2.5	1.8	0.595238	1.07143	4.2
-0.37099			0	58	31		2	RCA	R-PcomA	1	1	0	1	0		弹簧圈	1	5.3	5.3	3.5	1.51429	0.853659	1.29268	4.1
-0.44785	13	蒋敏	1	51	32	2	1	RCA	R-PcomA	1	1	1	0	0		弹簧圈-支架	1	3.5	3.5	3.2	1.09375	0.780488	0.853659	4.1
-0.50336			1	51	33		2	R-AChA	RCA-Anterior choroidal artery	0	0	0	0	0		未处理	0	2.2	2.2	2	1.1	0.512821	0.564103	3.9
-0.31548	14	龚国英	1	72	34	2	1	LCA	L-PcomA	1	1	0	1	0		弹簧圈-球囊	1	6.6	7.2	5	1.44	1.38889	2	3.6
-0.46493			1	72	35		2	RCA	R-PcomA	0	1	1	1	0		未处理	0	3.1	2.5	3	0.833333	0.882353	0.735294	3.4
-0.39661	15	李向芳	1	45	36	3	1	RCA	R-PcomA	1	1	1	0	0		支架辅助栓塞	1	4.7	4.5	4.5	1	1.28571	1.28571	3.5
-0.3201			1	45	37		2	R-MCA		0	0	0	0	0		弹簧圈	0	2	2	1.8	1.11111	0.818182	0.909091	2.2
-0.1404			1	45	38		3	BA		0	0	0	0	0		未处理	0	1	1	1	1	0.5	0.5	2
-0.1703	16	孔凤莲	1	76	39	2	1	RCA	R-PcomA	1	1	1	0	0		未处理	1	10	7	5	1.4	1.85874	2.60223	2.69
0.1281			1	76	40		2	AcomA		0	0	0	0	0		未处理	0	3	2	2	1	0.869565	0.869565	2.3
-0.192	17	祝念华	1	52	41	4	1	R-MCA		1	1	1	0	0		支架辅助栓塞	1	5	3	3	1	1.5873	1.5873	1.89
-0.4692			1	52	42		2	LCA		0	0	0	0	0		未处理	0	3	3	5	0.6	1.36986	0.821918	3.65
-0.34145			1	52	43		3	L-MCA		0	0	1	0	0		未处理	0	1.5	1.5	1.5	1	0.483871	0.483871	3.1
0.06405			1	52	44		4	L-ACA		0	0	1	0	0		未处理	0	1.5	1.5	2.61	0.574713	1.96241	1.12782	1.33
0.52999	18	邵国权	0	30	45	3	1	LVA		0	0	0	0	0		未处理	1	16.7	10	17.5	0.571429	2.1875	1.25	8
-0.3838			0	30	46		2	LCA		0	0	1	0	1		未处理	0	5	3.2	1.12	2.85714	0.373333	1.06667	3
-0.3838			0	30	47		3	LCA		1	1	0	0	1		支架辅助栓塞	0	5	4.7	2.17	2.1659	0.586486	1.27027	3.7
-0.4265	19	马德力	0	64	48	2	1	RCA		1	1	1	0	1		未处理	1	4	3.5	3.5	1	1.25	1.25	2.8
-0.5119			0	64	49		2	RCA		0	0	1	0	1		未处理	0	2	2	2	1	0.70922	0.70922	2.82
0.19215	20	李万臣	0	72	50	2	1	AcomA		1	1	0	0	1		弹簧圈	1	4.5	2.6	2.6	1	1.3	1.3	2
0.0854			0	72	51		2	AcomA		0	0	0	0	1		未处理	0	2	0.8	2	0.4	1	0.4	2
-0.0422	21	吴秀华	1	75	52	2	1	RCA	R-PcomA	1	1	1	0	0		支架辅助栓塞	1	13	9	13	0.692308	3.93939	2.72727	3.3
-0.454255			1	75	53		2	LCA		0	0	0	0	0		未处理	0	3.35	2.27	3.78	0.600529	0.994737	0.597368	3.8
-0.22189	22	魏玉移	0	56	54	2	1	R-MCA		1	1	1	0	0		支架辅助栓塞	1	4.3	4	3.8	1.05263	1.15152	1.21212	3.3
-0.50336			0	56	55		2	RCA	R-PcomA	0	0	0	0	0		未处理	0	2.2	1.6	1.6	1	0.4	0.4	4
0.1585	23	肖远富	1	84	56	4	1	BA		0	0	1	0	0		未处理	0	8	6.8	2.9	2.34483	2.07143	4.85714	1.4
-0.23897			1	84	57		2	L-MCA		0	0	1	0	1		支架辅助栓塞	0	3.9	3.8	2.9	1.31034	1.31818	1.72727	2.2
-0.30729			1	84	58		3	L-MCA		0	0	0	0	1		支架辅助栓塞	0	2.3	1.8	2.5	0.72	1	0.72	2.5
-0.09344			1	84	59		4	LCA		1	1	0	0	0		支架辅助栓塞	1	11.8	9.2	8.3	1.10843	2.51515	2.78788	3.3
0.295484	24	李鹏	0	38	60	2	1	L-ACA		1	1	1	0	1		支架辅助栓塞	1	6.92	2.2	5.7	0.385965	2.59091	1	2.2
0.20496			0	38	61		2	L-ACA		0	0	0	0	1		支架辅助栓塞	0	4.8	2.8	3.3	0.848485	1.32	1.12	2.5
-0.118129	25	郭静	1	64	62	2	1	R-MCA		1	1	1	0	0		支架辅助栓塞	1	6.73	5.23	4.05	1.29136	2.13158	2.75263	1.9
-0.018705			1	64	63		2	LVA		0	0	0	0	0		未处理	0	3.85	2.02	3.85	0.524675	0.557971	0.292754	6.9
-0.523429	26	周淑秒	1	53	64	4	1	RCA		0	0	0	0	1		支架辅助栓塞	0	1.73	1.6	1.73	0.924855	0.353061	0.326531	4.9
-0.535385			1	53	65		2	RCA		0	0	0	0	1		支架辅助栓塞	0	1.45	1.13	1.97	0.573604	0.402041	0.230612	4.9
-0.44785			1	53	66		3	RCA		0	0	0	0	1		支架辅助栓塞	1	3.5	3	2.2	1.36364	0.44898	0.612245	4.9
0.05124			1	53	67		4	L-ACA		1	0	1	0	0		弹簧圈	0	1.2	1	0.7	1.42857	0.583333	0.833333	1.2
0.06405	27	冯增民	0	54	68	2	1	AcomA		1	0	1	0	0		夹闭	0	1.5	1.5	0.9	1.66667	0.45	0.75	2
-0.2774			0	54	69		2	R-MCA		0	0	1	0	0		夹闭	1	3	2.5	2	1.25	0.714286	0.892857	2.8
-0.3838	28	杜仕英	1	79	70	2	1	RCA		1	1	1	0	1		弹簧圈	1	5	3	2.7	1.11111	1.5	1.66667	1.8
-0.5119			1	79	71		2	RCA		0	0	0	0	1		未处理	0	2	1	1.04	0.961538	0.297143	0.285714	3.5
-0.17457	29	刘淑伟	1	51	72	2	1	LCA		1	0	0	0	1		支架辅助栓塞	1	9.9	9.9	2.8	3.53571	0.7	2.475	4
-0.17884			1	51	73		2	LCA		0	0	0	0	1		支架辅助栓塞	0	9.8	8.8	4.4	2	1	2	4.4
-0.49482	30	ROLAND	0	50	74	3	1	RCA		1	1	1	0	0		支架辅助栓塞	1	2.4	1.9	3	0.633333	1.42857	0.904762	2.1
-0.55033			0	50	75		2	LCA		0	0	0	0	1		支架辅助栓塞	0	1.1	1	1.1	0.909091	0.366667	0.333333	3
-0.52044			0	50	76		3	LCA		0	0	0	0	1		支架辅助栓塞	0	1.8	1.4	2.2	0.636364	0.733333	0.466667	3
-0.2347	31	赵桂芹	1	63	77	2	1	L-MCA		0	0	1	0	0		支架辅助栓塞	0	4	3	2	1.5	0.833333	1.25	2.4
-0.41796			1	63	78		2	RCA		1	1	0	0	0		弹簧圈	1	4.2	3.5	2.4	1.45833	0.461538	0.673077	5.2
0.18788	32	董梅	1	63	79	2	1	L-PCA		1	0	0	0	0		支架辅助栓塞	1	4.4	3.3	2.3	1.43478	0.833333	1.19565	2.76
-0.32864			1	63	80		2	R-MCA		1	1	1	0	0		支架辅助栓塞	0	1.8	1.3	1.8	0.722222	0.580645	0.419355	3.1
0.14091	33	朱燕洪	1	40	81	2	1	AcomA		1	1	1	0	0		弹簧圈	0	3.3	2.8	2	1.4	1.05263	1.47368	1.9
-0.39234			1	40	82		2	LCA		0	0	0	0	0		支架辅助栓塞	1	4.8	4.3	3.2	1.34375	0.941176	1.26471	3.4
-0.4692	34	赵金山	0	52	83	2	1	LCA	L-PcomA	0	0	1	0	0		夹闭	0	3	3	2	1.5	1	1.5	2
0.427			0	52	84		2	AcomA		1	1	1	0	0		夹闭	1	10	8	3	2.66667	1.5	4	2
0.147315	35	李亚洲	1	53	85	2	1	AcomA		1	1	1	0	0		夹闭	1	3.45	2.19	2.13	1.02817	1.19663	1.23034	1.78
-0.294907			1	53	86		2	R-MCA		0	0	1	0	0		夹闭	0	2.59	2.11	2.59	0.814672	1.07917	0.879167	2.4
-0.501225	36	李桂英	1	71	87	2	1	RCA		0	0	0	0	0		未处理	1	2.25	1.12	2.58	0.434109	0.824281	0.357827	3.13
-0.509338			1	71	88		2	RCA	R-PcomA	1	1	1	0	0		支架辅助栓塞	0	2.06	1.57	2.29	0.68559	0.887597	0.608527	2.58
-0.4265	37	杨宝恒	0	62	89	2	1	RCA		1	0	0	0	1		支架辅助栓塞	1	4	2	2	1	0.3125	0.3125	6.4
-0.5119			0	62	90		2	RCA		0	0	0	0	1		支架辅助栓塞	0	2	2	2	1	0.3125	0.3125	6.4
0.111103	38	李新强	0	45	91	2	1	BA		0	0	1	0	0		支架辅助栓塞	1	6.89	6.89	1.96	3.51531	1.225	4.30625	1.6
0.276269			0	45	92		2	L-ACA		1	1	0	0	0		弹簧圈	0	6.47	6.47	2.22	2.91441	0.844106	2.46008	2.63
0.2135	39	刘艳华	1	46	93	2	1	AcomA		1	0	1	0	1		弹簧圈	1	5	4.23	1.7	2.48824	0.532915	1.32602	3.19
0.127246			1	46	94		2	AcomA		0	0	1	0	1		弹簧圈	0	2.98	1.5	2.8	0.535714	0.877743	0.470219	3.19
0.213073	40	马国辉	0	38	95	2	1	R-ACA		0	0	1	0	0		弹簧圈	1	4.99	4.29	3.18	1.34906	1.82759	2.46552	1.74
-0.201394			0	38	96		2	R-MCA	R-MCA-M3	1	0	0	0	0		弹簧圈	0	4.78	4.37	1.18	3.70339	0.771242	2.85621	1.53
-0.243317	41	蔺海亮	0	64	97	2	1	LCA	L-PcomA	1	0	1	0	0		弹簧圈	1	8.29	5.46	3.81	1.43307	1.13731	1.62985	3.35
-0.323166			0	64	98		2	LCA	LCA-Communicating segment	0	0	0	0	0		弹簧圈	0	6.42	3.42	5.58	0.612903	2.41558	1.48052	2.31
-0.28559	42	潘桂兰	1	72	99	2	1	RCA	R-PcomA	1	0	1	1	0		弹簧圈	1	7.3	7.3	4.2	1.7381	1.13514	1.97297	3.7
-0.36672			1	72	100		2	LCA	L-PcomA	0	1	1	1	0		夹闭	0	5.4	4	2.2	1.81818	0.564103	1.02564	3.9

## Sheet: 未破裂
specific prediction score	患者编号	姓名	Sex	Age	总动脉瘤编号	动脉瘤个数	个体动脉瘤编号	Location（具体到血管分段，如右侧M2）	CA分段	是否为破裂动脉瘤	Morphology（子瘤，分叶，其他不规则形状）	侧壁还是分叉血管部位	Mirror intracranial aneurysm	Tandem aneurysms	串联病变顺序(由近端至远端排序)	治疗方式	最大动脉瘤	Size	Height	Neck width	AR	NPR	SR	Parent artery diameter
-0.26851	1	连桂兰	1	64	1	3	1	LCA		0	1	0		0		支架辅助栓塞	1	7.7	8.77	7.23	1.213	1.42885	1.7332	5.06
-0.431197			1	64	2		2	RCA		0	1	0		1		支架辅助栓塞	0	3.89	4.66	2.78	1.67626	0.608315	1.01969	4.57
-0.470054			1	64	3		3	RCA		0	0	0		1		支架辅助栓塞	0	2.98	3.08	2.1	1.46667	0.459519	0.673961	4.57
0.0005	2	刘凤双	1	63	4	2	1	RCA		0	0	0	0	1		支架辅助栓塞	1	14	16	5	3.2	1.13895	3.64465	4.39
-0.338111			1	63	5		2	RCA		0	0	0	0	1		支架辅助栓塞	0	6.07	6.12	4.86	1.25926	1.10706	1.39408	4.39
-0.192	3	马克利	0	64	6	3	1	R-MCA		0	0	1	0	0		支架辅助栓塞	1	5	6	5.3	1.13208	2.40909	2.72727	2.2
0.2135			0	64	7		2	AcomA		0	1	1	0	0		球囊辅助栓塞	0	5	4	4.6	0.869565	2.13953	1.86047	2.15
-0.055			0	64	8		3	LVA		0	0	0	0	0		弹簧圈	0	3	4	3.7	1.08108	1.49798	1.61943	2.47
-0.37526	4	谢秀藏	1	73	9	3	1	RCA	R-PcomA	0	1	0	1	0		未处理	0	5.2	6.48	4.97	1.30382	1.36538	1.78022	3.64
-0.2557			1	73	10		2	LCA	L-PcomA	0	1	0	1	0		支架辅助栓塞	1	8	6.9	3.56	1.9382	1.01136	1.96023	3.52
-0.416679			1	73	11		3	LCA		0	1	0	0	0		支架辅助栓塞	0	4.23	5.2	3.41	1.52493	0.96875	1.47727	3.52
-0.440164	5	程桂英	1	65	12	2	1	RCA		0	0	0	0	1		支架辅助栓塞	0	3.68	4.37	3.25	1.34462	0.905292	1.21727	3.59
-0.192931			1	65	13		2	RCA		0	0	0	0	1		支架辅助栓塞	1	9.47	11.35	8.79	1.29124	2.44847	3.16156	3.59
-0.50336	6	侯礼	0	57	14	3	1	RCA		0	0	1	0	0		弹簧圈	0	2.2	2.5	1.8	1.38889	0.44226	0.614251	4.07
-0.20054			0	57	15		2	L-MCA		0	0	1	0	1		弹簧圈	1	4.8	5.2	4.2	1.2381	1.23529	1.52941	3.4
-0.3201			0	57	16		3	L-MCA		0	0	1	0	1		弹簧圈	0	2	2.4	1.8	1.33333	0.529412	0.705882	3.4
-0.444861	7	张平	1	59	17	3	1	LCA		0	0	0		0		支架辅助栓塞	0	3.57	3.29	2.86	1.15035	0.777174	0.894022	3.68
-0.265948			1	59	18		2	RCA		0	1	0		1		支架辅助栓塞	1	7.76	3.69	4.57	0.80744	1.48377	1.19805	3.08
-0.346651			1	59	19		3	RCA		0	1	0		1		支架辅助栓塞	0	5.87	4.25	4.03	1.05459	1.30844	1.37987	3.08
-0.244948	8	边桂霞	1	69	20	2	1	R-MCA		0	0	1	0	0		支架辅助栓塞	0	3.76	4.54	3.09	1.46926	1.28216	1.88382	2.41
-0.27705			1	69	21		2	LCA		0	1	0	0	0		弹簧圈	1	7.5	6.82	3.26	2.09202	0.747706	1.56422	4.36
-0.24324	9	常图雅	1	46	22	2	1	R-MCA		0	0	1	0	0		处理	1	3.8	3.5	2.5	1.4	0.806452	1.12903	3.1
-0.43931			1	46	23		2	RCA	RCA-Ophthalmic segment	0	1	0	0	0		处理	0	3.7	3.4	3	1.13333	0.857143	0.971429	3.5
-0.1703	10	关燕萍	1	56	24	4	1	LCA		0	0	0		0		支架辅助栓塞	1	10	8	4.8	1.66667	1.12941	1.88235	4.25
-0.4265			1	56	25		2	RCA		0	1	0		1		密网支架	0	4	3.5	2.12	1.65094	0.50237	0.829384	4.22
-0.461941			1	56	26		3	RCA		0	0	0		1		密网支架	0	3.17	2.54	3.51	0.723647	0.88191	0.638191	3.98
-0.27705			1	56	27		4	RCA		0	0	0		1		密网支架	0	7.5	7	4.53	1.54525	0.93595	1.44628	4.84
-0.23435	11	冯永富	0	59	28	2	1	RCA	R-PcomA	0	0	0	0	0		支架辅助栓塞	1	8.5	7.2	6.45	1.11628	2.54941	2.84585	2.53
0.0854			0	59	29		2	AcomA		0	0	0	0	0		弹簧圈	0	2	2	2	1	1	1	2
-0.183964	12	王粉连	1	68	30	2	1	RCA		0	1	0		0		支架辅助栓塞	0	9.68	8.8	6.91	1.27352	2.38276	3.03448	2.9
0.160198			1	68	31		2	LCA		0	0	0		0		弹簧圈	1	17.74	12.34	4.6	2.68261	1.66065	4.45487	2.77
-0.3411	13	黄秀瑞	1	50	32	3	1	LCA		0	0	0		0		弹簧圈	0	6	3	4	0.75	1.25786	0.943396	3.18
-0.44785			1	50	33		2	LCA	LCA-Anterior choroidal artery	0	0	0	0	0		弹簧圈	0	3.5	2.5	3	0.833333	1.17647	0.980392	2.55
-0.213			1	50	34		3	RCA		0	0	0		0		支架辅助栓塞	1	9	8	4.5	1.77778	1.39752	2.48447	3.22
-0.19165	14	吕桂英	1	67	35	2	1	LCA		0	0	0		0		支架辅助栓塞	1	9.5	5.5	3.5	1.57143	0.921053	1.44737	3.8
-0.415825			1	67	36		2	RCA		0	0	0		0		未处理	0	4.25	2.66	3.81	0.698163	1.02973	0.718919	3.7
-0.48628	15	丛憧	1	61	37	3	1	LCA		0	0	0		1		未处理	0	2.6	2.2	3.6	0.611111	1.02857	0.628571	3.5
-0.54606			1	61	38		2	LCA		0	0	0		1		未处理	0	1.2	0.48	1.2	0.4	0.342857	0.137143	3.5
-0.47347			1	61	39		3	RCA		0	0	0		0		支架辅助栓塞	1	2.9	2.2	2.2	1	0.594595	0.594595	3.7
-0.1703	16	周书芹	1	79	40	2	1	LCA	L-PcomA	0	0	0	1	0		弹簧圈	1	10	8	3	2.66667	0.882353	2.35294	3.4
-0.2984			1	79	41		2	RCA	R-PcomA	0	0	0	1	0		弹簧圈	0	7	5	3	1.66667	0.909091	1.51515	3.3
-0.47347	17	赵金凤	1	58	42	2	1	RCA		0	0	0	0	0		支架辅助栓塞	1	2.9	2.3	2.9	0.793103	0.644444	0.511111	4.5
0.05124			1	68	43		2	AcomA		0	0	0	0	0		未处理	0	1.2	1	1.54	0.649351	0.993548	0.645161	1.55
0.13237	18	郭庆红	1	53	44	2	1	AcomA		0	1	0	0	0		弹簧圈	0	3.1	2.1	3	0.7	0.769231	0.538462	3.9
-0.0849			1	53	45		2	RCA	R-PcomA	0	1	1	0	0		支架辅助栓塞	1	12	5.9	4.6	1.28261	1.39394	1.78788	3.3
0.1286	19	德力格尔其其格	1	59	46	2	1	RCA		0	0	0		0		支架辅助栓塞	1	17	11	7.2	1.52778	1.8	2.75	4
-0.27705			1	69	47		2	LCA		0	0	0		0		支架辅助栓塞	0	7.5	5.4	5.3	1.01887	1.34177	1.36709	3.95
0.1281	20	邵玉新	0	58	48	2	1	L-ACA		0	0	0	0	0		未处理	1	3	3	4	0.75	1.33333	1	3
-0.055			0	58	49		2	LVA		0	0	0	0	0		支架辅助栓塞	0	3	3	2	1.5	1	1.5	2
-0.4265	21	哈斯图雅	1	56	50	2	1	LCA		0	1	0	0	1		支架辅助栓塞	1	4	3	2.5	1.2	0.833333	1	3
-0.5546			1	56	51		2	LCA		0	0	1	0	1		未处理	0	1	1	2	0.5	0.769231	0.384615	2.6
-0.26424	22	刘兰花	1	65	52	3	1	LCA		0	0	0	0	1		支架辅助栓塞	1	7.8	7.8	3.5	2.22857	0.76087	1.69565	4.6
-0.484145			1	65	53		2	LCA		0	0	0	0	1		支架辅助栓塞	0	2.65	2.48	2.69	0.921933	0.538	0.496	5
-0.53752			1	65	54		3	LCA		0	0	0	0	1		支架辅助栓塞	0	1.4	1.4	1.6	0.875	0.32	0.28	5
-0.098914	23	肖月英	1	87	55	2	1	R-MCA		0	1	1	0	1		支架辅助栓塞	1	7.18	6.61	7.34	0.900545	2.48814	2.24068	2.95
-0.324797			1	87	56		2	R-MCA		0	0	0	0	1		未处理	0	1.89	1.36	1.89	0.719577	0.645051	0.464164	2.93
-0.21727	24	孔宪云	1	74	57	2	1	LCA		0	0	0	0	1		支架辅助栓塞	1	8.9	8.9	4.6	1.93478	1.02222	1.97778	4.5
-0.5119			1	74	58		2	LCA		0	0	0	0	1		未处理	0	2	1.5	2.1	0.714286	0.368421	0.263158	5.7
-0.2557	25	王春花	1	57	59	3	1	LCA		0	0	0		0		支架辅助栓塞	1	8	5	4	1.25	0.888889	1.11111	4.5
-0.5119			1	57	60		2	RCA		0	0	0		1		未处理	0	2	1	4.5	0.222222	0.762712	0.169492	5.9
-0.5546			1	57	61		3	RCA		0	0	0		1		未处理	0	1	1	2.7	0.37037	0.457627	0.169492	5.9
-0.44785	26	郭德平	0	59	62	3	1	RCA		0	0	0		0		未处理	0	3.5	3.5	2.3	1.52174	0.442308	0.673077	5.2
-0.40942			0	59	63		2	LCA		0	0	0		1		支架辅助栓塞	0	4.4	3.5	4.3	0.813953	0.614286	0.5	7
-0.39661			0	59	64		3	LCA		0	0	0		1		支架辅助栓塞	1	4.7	4.7	5	0.94	0.714286	0.671429	7
-0.27705	27	李玉坤	1	55	65	2	1	RCA	R-PcomA	0	1	0	1	0		支架辅助栓塞	1	7.5	4.9	3.34	1.46707	0.915068	1.34247	3.65
-0.4265			1	55	66		2	LCA	L-PcomA	0	0	0	1	0		未处理	0	4	3.5	4.2	0.833333	1.16667	0.972222	3.6
-0.07671	28	格依海峰	0	44	67	4	1	L-MCA		0	0	1		0		支架辅助栓塞	0	7.7	7.6	4.1	1.85366	1.20588	2.23529	3.4
-0.26459			0	44	68		2	R-MCA		0	0	0		1		支架辅助栓塞	0	3.3	1.8	3.6	0.5	1.5	0.75	2.4
-0.207799			0	44	69		3	R-MCA		0	0	0		1		支架辅助栓塞	0	4.63	2.07	2.7	0.766667	0.75	0.575	3.6
-0.17457			0	44	70		4	LCA		0	0	0	0	0		支架辅助栓塞	1	9.9	9.9	6.6	1.5	1.57143	2.35714	4.2
-0.4692	29	魏玉静	1	45	71	3	1	LCA		0	0	0		1		未处理	0	3	2	4	0.5	0.869565	0.434783	4.6
-0.3838			1	45	72		2	LCA		0	0	0		1		未处理	0	5	4	3	1.33333	0.652174	0.869565	4.6
0.2567			1	45	73		3	RCA		0	0	0		0		支架辅助栓塞	1	20	20	8	2.5	1.63265	4.08163	4.9
-0.4265	30	申强一	0	62	74	3	1	RCA		0	0	0		0		未处理	0	4	2	4	0.5	1.53846	0.769231	2.6
-0.4692			0	62	75		2	LCA		0	1	0		0		未处理	0	3	2	3	0.666667	0.909091	0.606061	3.3
0.04321			0	62	76		3	BA		0	0	1	0	0		弹簧圈	1	5.3	5.4	1.65	3.27273	0.66	2.16	2.5
-0.44358	31	刘维林	0	52	77	2	1	RCA		0	0	0		0		支架辅助栓塞	1	3.6	3	3	1	0.650759	0.650759	4.61
-0.5119			0	52	78		2	LCA		0	0	0		0		支架辅助栓塞	0	2	2	2	1	0.47619	0.47619	4.2
-0.0212	32	董书芝	1	71	79	2	1	R-MCA		0	1	1	0	0		夹闭	1	9	7	6.8	1.02941	1.88889	1.94444	3.6
0.00478			1	71	80		2	BA		0	1	1	0	0		夹闭	0	4.4	3.8	4.4	0.863636	1.76	1.52	2.5
-0.25605	33	李荣华	0	64	81	2	1	L-MCA		0	0	1	0	0		支架辅助栓塞	0	3.5	2.8	4.3	0.651163	1.86957	1.21739	2.3
-0.44358			0	64	82		2	LCA		0	0	0	0	0		支架辅助栓塞	1	3.6	3	3.5	0.857143	0.833333	0.714286	4.2
-0.39661	34	李秀岐	1	74	83	4	1	LCA		0	0	0	0	1¹		未处理	0	4.7	2.9	5.2	0.557692	1.09015	0.607966	4.77
-0.27278			1	74	84		2	LCA		0	1	0	0	1¹		未处理	0	7.6	2.65	6.8	0.389706	1.42558	0.555556	4.77
-0.08916			1	74	85		3	RVA		0	0	0	0	1²		支架辅助栓塞	0	2.2	1.9	2.4	0.791667	0.410959	0.325342	5.84
0.1585			1	74	86		4	RVA		0	1	0	0	1²		支架辅助栓塞	1	8	6	11	0.545455	1.88356	1.0274	5.84
-0.2984	35	郭晶	1	44	87	3	1	RCA		0	0	0		1		支架辅助栓塞	1	7	7	4	1.75	0.835073	1.46138	4.79
-0.5119			1	44	88		2	RCA		0	0	0		1		支架辅助栓塞	0	2	2	2	1	0.417537	0.417537	4.79
-0.4265			1	44	89		3	LCA		0	0	0		0		未处理	0	4	4	3.5	1.14286	0.827423	0.945626	4.23
0.2012	36	于文达	0	64	90	2	1	BA		0	0	1	0	0		支架辅助栓塞	1	9	7	5.2	1.34615	1.7931	2.41379	2.9
-0.1493			0	64	91		2	R-MCA		0	0	1	0	0		支架辅助栓塞	0	6	4	4	1	2.66667	2.66667	1.5
-0.4692	37	杨丽霞	1	50	92	3	1	RCA		0	0	0		1		支架辅助栓塞	0	3	1.5	2.2	0.681818	0.488889	0.333333	4.5
-0.3411			1	50	93		2	RCA		0	0	0		1		支架辅助栓塞	0	6	6	4.3	1.39535	0.955556	1.33333	4.5
-0.31975			1	50	94		3	LCA		0	0	0		0		未处理	1	6.5	6.5	3.9	1.66667	0.8125	1.35417	4.8
-0.452974	38	瞿连义	0	63	95	2	1	RCA		0	0	0		0		未处理	0	3.38	3.38	2.24	1.50893	0.678788	1.02424	3.3
-0.3411			0	63	96		2	LCA		0	1	0		0		支架辅助栓塞	1	6	5.5	6	0.916667	1.76471	1.61765	3.4
-0.3838	39	曹志英	1	65	97	2	1	RCA	R-PcomA	0	0	1	1	0		未处理	0	5	3	3.1	0.967742	2.06667	2	1.5
-0.1276			1	65	98		2	LCA	L-PcomA	0	1	1	1	0		支架辅助栓塞	1	11	10	11.1	0.900901	2.09434	1.88679	5.3
0.09394	40	祁国和	0	66	99	2	1	R-ACA		0	0	1	0	0		支架辅助栓塞	0	2.2	1.8	1.7	1.05882	1.0625	1.125	1.6
0.24766			0	66	100		2	AcomA		0	1	1	0	0		支架辅助栓塞	1	5.8	4	3.5	1.14286	1	1.14286	3.5
0.102053	41	陈艳荣	1	53	101	2	1	AcomA		0	0	1	0	0		夹闭	0	2.39	1.86	2.24	0.830357	1.24444	1.03333	1.8
-0.45639			1	53	102		2	LCA		0	1	1	0	0		夹闭	1	3.3	0.63	1.37	0.459854	0.748634	0.344262	1.83
-0.276973	42	龙一娜	1	49	103	2	1	L-MCA		0	0	1		0		弹簧圈-支架	0	3.01	3.01	2.33	1.29185	0.879245	1.13585	2.65
-0.197551			1	49	104		2	R-MCA		0	0	0		0		支架辅助栓塞	1	4.87	3.43	2.06	1.66505	1.05102	1.75	1.96
-0.422657	43	康志杰	1	49	105	4	1	LCA		0	0	0		1		弹簧圈-支架	0	4.09	2.07	3.59	0.576602	1.0056	0.579832	3.57
-0.525137			1	49	106		2	LCA		0	0	0		1		弹簧圈-支架	0	1.69	0.57	2.33	0.244635	0.803448	0.196552	2.9
-0.453828			1	49	107		3	LCA		0	0	0		1		弹簧圈-支架	0	3.36	3.36	3.28	1.02439	1	1.02439	3.28
-0.401307			1	49	108		4	RCA		0	0	0		0		未处理	1	4.59	2.61	2.51	1.03984	0.767584	0.798165	3.27
0.32452	44	崔玉芹	1	70	109	2	1	AcomA		0	0	1	0	0		支架辅助栓塞	1	7.6	6.68	5.08	1.31496	1.60252	2.10726	3.17
-0.461941			1	70	110		2	RCA		0	0	1	0	0		支架辅助栓塞	0	3.17	2.01	3.21	0.626168	0.737931	0.462069	4.35
0.083775	45	纪学增	0	71	111	2	1	LVA		0	0	0	0	0		弹簧圈-支架	1	6.25	1.73	6.76	0.255917	2.26087	0.578595	2.99
-0.03365			0	71	112		2	BA		0	0	0	0	0		弹簧圈-支架	0	3.5	1.9	3.16	0.601266	1.25397	0.753968	2.52
-0.40515	46	杨青	1	53	113	2	1	LCA		0	0	0	0	0		支架辅助栓塞	1	4.5	2.94	2.5	1.176	0.724638	0.852174	3.45
-0.262455			1	53	114		2	R-MCA		0	0	1	0	0		弹簧圈	0	3.35	1.62	1.82	0.89011	1.19737	1.06579	1.52
-0.221036	47	王文芸	1	67	115	2	1	R-MCA		0	0	0	0	0		弹簧圈-支架	0	4.32	3.14	2.5	1.256	1.41243	1.77401	1.77
-0.387643			1	67	116		2	LCA	L-PcomA	0	0	0	0	0		弹簧圈	1	4.91	4.16	4.3	0.967442	1.05911	1.02463	4.06
-0.483291	48	赵伯仲	0	75	117	3	1	RCA		0	0	0		0		未处理	0	2.67	1.95	2.5	0.78	0.737463	0.575221	3.39
-0.479448			0	75	118		2	RCA		0	0	0		0		未处理	1	2.76	2.18	2.59	0.841699	0.948718	0.798535	2.73
-0.070372			0	75	119		3	LVA		0	0	1	0	0		未处理	0	2.64	1.66	1.77	0.937853	0.444724	0.417085	3.98
-0.418814	49	詹章菊	1	50	120	3	1	RCA		0	0	0		1		未处理	0	4.18	3.49	3	1.16333	0.601202	0.699399	4.99
-0.508911			1	50	121		2	RCA		0	0	0		1		未处理	0	2.07	1.75	2	0.875	0.400802	0.350701	4.99
-0.363304			1	50	122		3	LCA		0	0	0		0		未处理	1	5.48	4.86	5	0.972	0.924214	0.898336	5.41
